# Supplementary material for: Identification of mobile genetic elements with geNomad
Source: Nat Biotechnol. 2023 Sep 21;42(8):1303–12. doi: 10.1038/s41587-023-01953-y (PMC11324519; doi:10.1038/s41587-023-01953-y)
Supplement: Supplementary file 3 — Supplementary Tables 1–14. [file 41587_2023_1953_MOESM3_ESM.xlsx]

## Sheet: Table S1
Feature importances for the classification of different classes of sequences. Importances are quantified as the average impact on the model output magnitudes (mean absolute SHAP values).
Features	Classes of reference sequences
	Prokaryotes	Eukaryotes	Plasmids	Viruses*	Megaviricetes
strand_switch_rate	0.087656	0.216571	0.083257	0.055639	0.133808
coding_density	0.034653	0.209866	0.073667	0.039573	0.038878
no_rbs_freq	0.03846	0.061422	0.054767	0.068534	0.055714
sd_bacteroidetes_rbs_freq	0.004832	0.006614	0.008748	0.004976	0.013299
sd_canonical_rbs_freq	0.03876	0.060392	0.036474	0.037482	0.044269
tatata_rbs_freq	0.001646	0.006614	0.001123	0.002376	0.12271
cc_marker_freq	0.02368	0.002344	0.000309	2.4e-05	9.6e-05
cp_marker_freq	0.157091	0.015008	0.042243	0.000282	0.001624
cv_marker_freq	0.044684	0.004379	0.000106	0.000222	0.000731
pc_marker_freq	0.009732	0.000527	0.050402	5.9e-05	0.000135
pp_marker_freq	0.000302	5.9e-05	0.063347	4.1e-05	0.000149
pv_marker_freq	7.1e-05	4.6e-05	0.029649	0.000323	8.7e-05
vc_marker_freq	0.005213	0.000785	0.000346	0.002866	0.004913
vp_marker_freq	0.001601	0.00031	0.021694	0.05163	0.013315
vv_marker_freq	0.004757	0.001661	0.00231	0.130556	0.109271
c_marker_freq	0.109353	0.011602	0.012108	0.000249	0.001015
p_marker_freq	0.001659	0.000119	0.02226	0.000109	5.4e-05
v_marker_freq	0.012127	0.009346	0.010069	0.046499	0.033213
median_c_spm	0.05227	0.148217	0.091433	0.14882	0.149842
median_p_spm	0.017346	0.003348	0.228063	0.005831	0.001295
median_v_spm	0.040151	0.040017	0.077315	0.200342	0.194449
v_vs_c_score_logistic	0.143095	0.040495	0.110087	0.586241	0.615868
v_vs_p_score_logistic	0.059112	0.014321	0.139189	0.423337	0.305248
p_vs_c_score_logistic	0.417305	0.066282	0.486985	0.092437	0.067105
gv_marker_freq	9e-06	5.9e-05	0	2e-06	0.007381
* Excluding Megaviricetes

## Sheet: Table S2
Source	Chromosome	Plasmid	Virus	Total
De novo protein clustering	38726	7850	41870	88446
efam	88	37	79433	79558
EggNOG	12760	7715	15990	36465
PHROG	57	225	14268	14550
VOGdb	1	13	4042	4056
ECOD	954	326	574	1854
Pfam	783	294	507	1584
RVMT	0	0	680	680
Roux, Simon, et al. (2019)	22	85	357	464
TIGRFAM	125	37	21	183
CONJscan	0	28	0	28
Yutin, Natalya, et al. (2018)	1	1	9	11
Callanan, Julie, et al. (2020)	0	0	10	10
Paez-Espino, David, et al. (2019)	0	0	8	8
Annotation	Chromosome	Plasmid	Virus	Total
All markers	53517	16611	157769	227897
With annotation	44172	10531	43423	98127
Universal single-copy gene	741	0	0	741
Plasmid hallmark	0	978	0	978
Virus hallmark	0	0	14635	14635
Conjugation	4	475	5	484
Antibiotic resistance	305	69	8	382
Most specific rank	No. markers
Any	85315
Realm	412
Kingdom	223
Phylum	31
Class	69612
Order	1103
Family	13934
Rank	Top 5 taxa	No. markers
Realm	Duplodnaviria	79744
	Riboviria	2364
	Varidnaviria	2123
	Monodnaviria	596
	Adnaviria	154
Kingdom	Heunggongvirae	79744
	Bamfordvirae	2077
	Orthornavirae	1906
	Loebvirae	253
	Sangervirae	248
Phylum	Uroviricota	79430
	Nucleocytoviricota	1861
	Pisuviricota	791
	Kitrinoviricota	412
	Peploviricota	314
Class	Caudoviricetes	79430
	Megaviricetes	1529
	Pisoniviricetes	622
	Pokkesviricetes	329
	Herviviricetes	314
Order	Crassvirales	827
	Algavirales	744
	Imitervirales	581
	Picornavirales	462
	Chitovirales	321
Family	Kyanoviridae	1992
	Autographiviridae	1511
	Herelleviridae	1485
	Straboviridae	1412
	Phycodnaviridae	744

## Sheet: Table S3
Plasmid classification performance averaged across data splits
Tool	MCC	F1-score	Precision	Sensitivity
geNomad	0.77848	0.790867	0.707806	0.897716
geNomad (marker)	0.733815	0.735008	0.912407	0.615469
geNomad (sequence)	0.660378	0.67478	0.558395	0.854911
DeepMicroClass	0.515358	0.52926	0.394089	0.8058
PlasClass	0.146102	0.193774	0.110141	0.805332
PlasX	0.55274	0.540875	0.816001	0.404551
PPR-Meta	0.31583	0.338545	0.221079	0.724031
viralVerify	0.490074	0.51655	0.401394	0.724426
Virus classification performance averaged across data splits
Tool	MCC	F1-score	Precision	Sensitivity
geNomad	0.952931	0.972582	0.972707	0.972472
geNomad (marker)	0.916853	0.95092	0.964676	0.937556
geNomad (sequence)	0.875625	0.925562	0.95209	0.900527
DeepMicroClass	0.728103	0.821325	0.925979	0.737985
DeepVirFinder	0.683123	0.817226	0.805172	0.82975
PPR-Meta	0.773715	0.865775	0.885265	0.84722
Seeker	0.400679	0.668924	0.618226	0.729231
VIBRANT	0.359727	0.35189	0.975186	0.21468
viralVerify	0.663148	0.768672	0.91273	0.663898
VirSorter2	0.796892	0.870784	0.946455	0.806322
VirSorter2 (all models)	0.812799	0.889356	0.905571	0.873714

## Sheet: Table S4
Plasmid classification performance stratified by length range and averaged across data splits							Virus classification performance stratified by length range and averaged across data splits
Length range	Tool	MCC	F1-score	Precision	Sensitivity		Length range	Tool	MCC	F1-score	Precision	Sensitivity
< 3 kb	geNomad	0.664079	0.659775	0.526771	0.885112		< 3 kb	geNomad	0.944315	0.969419	0.961878	0.977138
	geNomad (marker)	0.642043	0.626726	0.872481	0.489151			geNomad (marker)	0.892124	0.93783	0.972245	0.905786
	geNomad (sequence)	0.584693	0.580641	0.448501	0.827023			geNomad (sequence)	0.892159	0.940688	0.937955	0.943605
	DeepMicroClass	0.407642	0.396576	0.270967	0.740095			DeepMicroClass	0.674585	0.790318	0.915139	0.695522
	PPR-Meta	0.163698	0.172973	0.100846	0.608527			DeepVirFinder	0.585739	0.759927	0.803844	0.72068
	PlasClass	0.082015	0.109252	0.058606	0.805551			PPR-Meta	0.644478	0.785101	0.863471	0.719838
	PlasX	0.565764	0.535674	0.855743	0.390114			Seeker	0.576547	0.780468	0.698564	0.884593
	viralVerify	0.326144	0.335789	0.235043	0.588009			VIBRANT	0.030142	0.003645	0.967532	0.001826
3–6 kb	geNomad	0.752758	0.766135	0.673425	0.890243			viralVerify	0.55661	0.684362	0.895271	0.553948
	geNomad (marker)	0.697831	0.694506	0.90945	0.561854			VirSorter2	0.475368	0.597778	0.8807	0.452464
	geNomad (sequence)	0.632512	0.647759	0.525968	0.845503			VirSorter2 (all models)	0.651007	0.783765	0.88066	0.706149
	DeepMicroClass	0.496338	0.511689	0.376568	0.798184		3–6 kb	geNomad	0.942596	0.965957	0.968498	0.963446
	PPR-Meta	0.302556	0.331129	0.216569	0.704482			geNomad (marker)	0.900175	0.939616	0.961243	0.918944
	PlasClass	0.12396	0.184998	0.104625	0.798232			geNomad (sequence)	0.854987	0.911319	0.943832	0.881038
	PlasX	0.528774	0.505458	0.835122	0.36245			DeepMicroClass	0.713069	0.808592	0.916306	0.723604
	viralVerify	0.454101	0.486209	0.376256	0.687018			DeepVirFinder	0.672545	0.808197	0.794738	0.822239
6–9 kb	geNomad	0.822302	0.834183	0.776078	0.903369			PPR-Meta	0.757154	0.854007	0.871323	0.837461
	geNomad (marker)	0.76288	0.768784	0.907292	0.667262			Seeker	0.395437	0.661295	0.606938	0.726911
	geNomad (sequence)	0.688636	0.703898	0.595638	0.862901			VIBRANT	0.187804	0.11207	0.991099	0.059394
	DeepMicroClass	0.550709	0.566005	0.432447	0.819377			viralVerify	0.611322	0.721879	0.894876	0.604936
	PPR-Meta	0.343959	0.364758	0.241611	0.745912			VirSorter2	0.773815	0.853474	0.934459	0.785412
	PlasClass	0.193414	0.227652	0.132715	0.799969			VirSorter2 (all models)	0.779673	0.86732	0.886655	0.848814
	PlasX	0.575818	0.57346	0.804497	0.445674		6–9 kb	geNomad	0.96675	0.980397	0.977956	0.982867
	viralVerify	0.534914	0.556924	0.434598	0.775218			geNomad (marker)	0.937173	0.962997	0.959564	0.966466
9–12 kb	geNomad	0.850985	0.861037	0.818787	0.909422			geNomad (sequence)	0.891381	0.934178	0.95978	0.909951
	geNomad (marker)	0.805405	0.81266	0.916217	0.73023			DeepMicroClass	0.752664	0.83688	0.934268	0.757941
	geNomad (sequence)	0.738826	0.75257	0.660132	0.876775			DeepVirFinder	0.716171	0.834957	0.813996	0.85714
	DeepMicroClass	0.564379	0.576819	0.442776	0.828122			PPR-Meta	0.811834	0.887883	0.898201	0.877945
	PPR-Meta	0.363104	0.373358	0.245603	0.781134			Seeker	0.380517	0.651864	0.6049	0.707369
	PlasClass	0.200517	0.225103	0.130512	0.819138			VIBRANT	0.464438	0.497204	0.975538	0.333639
	PlasX	0.595123	0.600675	0.783554	0.487124			viralVerify	0.732877	0.822403	0.92776	0.738551
	viralVerify	0.581754	0.596943	0.469475	0.819582			VirSorter2	0.869248	0.918834	0.963317	0.878284
≥ 12 kb	geNomad	0.899929	0.907635	0.885587	0.932112			VirSorter2 (all models)	0.871711	0.924534	0.919689	0.929434
	geNomad (marker)	0.877981	0.88577	0.937972	0.839202		9–12 kb	geNomad	0.974791	0.985488	0.981181	0.989841
	geNomad (sequence)	0.799818	0.813433	0.745808	0.896313			geNomad (marker)	0.957599	0.975637	0.968756	0.982619
	DeepMicroClass	0.609549	0.626501	0.499623	0.840617			geNomad (sequence)	0.916059	0.95049	0.971065	0.930794
	PPR-Meta	0.416407	0.428001	0.290569	0.815068			DeepMicroClass	0.767376	0.850192	0.942367	0.774514
	PlasClass	0.228452	0.251468	0.147646	0.848771			DeepVirFinder	0.726687	0.844834	0.824146	0.866672
	PlasX	0.627204	0.643565	0.76726	0.554463			PPR-Meta	0.83105	0.901706	0.911254	0.892453
	viralVerify	0.675076	0.691324	0.575928	0.864634			Seeker	0.371532	0.654189	0.612605	0.702528
								VIBRANT	0.636266	0.722816	0.959631	0.579761
								viralVerify	0.777573	0.859311	0.938137	0.792755
								VirSorter2	0.911995	0.947612	0.974699	0.921999
								VirSorter2 (all models)	0.915245	0.95133	0.944789	0.957967
							≥ 12 kb	geNomad	0.986356	0.992768	0.99014	0.995414
								geNomad (marker)	0.977802	0.988244	0.983587	0.992947
								geNomad (sequence)	0.94151	0.968304	0.983654	0.953454
								DeepMicroClass	0.785475	0.870037	0.962763	0.793661
								DeepVirFinder	0.72668	0.85719	0.840121	0.875068
								PPR-Meta	0.857705	0.922914	0.940322	0.906205
								Seeker	0.377156	0.677582	0.65861	0.698118
								VIBRANT	0.822854	0.893923	0.975629	0.824874
								viralVerify	0.853835	0.917635	0.961614	0.877524
								VirSorter2	0.949981	0.972969	0.986263	0.960036
								VirSorter2 (all models)	0.959512	0.978574	0.974517	0.982667

## Sheet: Table S5
Plasmid classification sensitivity across host taxa. Cutoffs were chosen so that the false discovery rate of each tool is ≈ 10%.
Tool	Domain		Phylum							Class
	Archaea	Bacteria	Euryarchaeota	Actinobacteria	Bacteroidota	Proteobacteria	Firmicutes	Cyanobacteria	Spirochaetes	Halobacteria	Actinomycetia	Alphaproteobacteria	Bacilli	Betaproteobacteria	Gammaproteobacteria	Deinococci	Spirochaetia	Clostridia	Cytophagia	Epsilonproteobacteria	Mollicutes
geNomad	0.925439	0.982653	0.945274	0.954849	0.863905	0.991339	0.988827	0.966912	0.971014	0.981707	0.957699	0.991764	0.991228	0.986486	0.992137	0.965517	0.971014	0.940594	0.87013	0.99359	0.821429
geNomad (marker)	0.828947	0.954932	0.845771	0.943144	0.798817	0.97126	0.956903	0.889706	0.971014	0.908537	0.944162	0.973919	0.963241	0.967568	0.974267	0.885057	0.971014	0.851485	0.844156	0.910256	0.571429
geNomad (sequence)	0.583333	0.881803	0.641791	0.563545	0.47929	0.930052	0.915802	0.698529	0.681159	0.762195	0.566836	0.891558	0.923141	0.756757	0.957112	0.712644	0.681159	0.772277	0.506494	0.878205	0.47619
DeepMicroClass	0	0.48835	0	0.287625	0.106509	0.544094	0.43735	0.433824	0.468599	0	0.291032	0.541524	0.448622	0.291892	0.572016	0.356322	0.468599	0.207921	0.077922	0.301282	0.202381
PlasClass	0.048246	0.160714	0.054726	0.040134	0.023669	0.210892	0.081006	0.0625	0.004831	0.060976	0.038917	0.149623	0.083542	0.072973	0.242852	0.137931	0.004831	0.029703	0.025974	0.012821	0.02381
PlasX	0.030702	0.654847	0.024876	0.520067	0.402367	0.680184	0.666401	0.580882	0.671498	0.030488	0.519459	0.555251	0.677527	0.513514	0.729807	0.344828	0.671498	0.415842	0.415584	0.532051	0.202381
PPR-Meta	0.447368	0.36369	0.507463	0.025084	0.094675	0.499081	0.114525	0.080882	0.285024	0.621951	0.025381	0.589568	0.119048	0.194595	0.512152	0.563218	0.285024	0.019802	0.155844	0.032051	0
viralVerify	0.552632	0.856378	0.567164	0.618729	0.692308	0.902493	0.839186	0.643382	0.913043	0.628049	0.619289	0.80302	0.848789	0.908108	0.931022	0.609195	0.913043	0.623762	0.675325	0.852564	0.297619

## Sheet: Table S6
Plasmids classified as virus
Tool	Fraction of plasmids
geNomad	0.039271
geNomad (marker)	0.0619
geNomad (sequence)	0.051872
DeepMicroClass	0.044947
DeepVirFinder	0.315681
PPR-Meta	0.159258
Seeker	0.386474
VIBRANT	0.016698
viralVerify	0.088102
VirSorter2	0.127593
VirSorter2 (all models)	0.168678
Viruses classified as plasmid
Tool	Fraction of viruses
geNomad	0.0169871
geNomad (marker)	0.00167704
geNomad (sequence)	0.0647249
DeepMicroClass	0.11274
PlasClass	0.644127
PlasX	0.0146929
PPR-Meta	0.098493
viralVerify	0.0366469

## Sheet: Table S7
Virus classification sensitivity across viral taxa. Cutoffs were chosen so that the false discovery rate of each tool is ≈ 5%.
Tool	Orthornavirae	Pararnavirae	Caudoviricetes	Megaviricetes	Tectiliviricetes	Tokiviricetes	Tubulavirales	Microviridae
geNomad	0.9864	0.9018	0.9997	0.9474	1	1	0.9221	1
geNomad (marker)	0.8632	0.6473	0.9997	0.7895	0.9836	0.9677	0.961	1
geNomad (sequence)	0.9737	0.8545	0.9738	0.8684	0.8156	0.5161	0.5974	1
DeepMicroClass	0.6724	0.8655	0.9917	0.7544	0.9344	0.9677	0.9091	0.7619
DeepVirFinder	0.1731	0.1818	0.6813	0.0789	0.082	0.5161	0.1169	0.4762
PPR-Meta	0.5361	0.1964	0.989	0.5175	0.082	0.8065	0.9221	0.9048
Seeker	0.0477	0.0073	0.0809	0.0614	0	0	0	0
VIBRANT	0.0462	0.0655	0.997	0.1667	0.0861	1	0.9221	1
viralVerify	0.6307	0.7855	0.9972	0.7544	0.9467	0.9032	0.7792	1
VirSorter2	0.2807	0.2182	0.9997	0.5526	0.8811	0.9032	0.9091	0.9524
VirSorter2 (all models)	0.3567	0.1382	0.9997	0.7982	0.75	0.8065	0.6883	0.9524

## Sheet: Table S8
Virus classification sensitivity across host taxa. Cutoffs were chosen so that the false discovery rate of each tool is ≈ 5%.
Tool	Archaea	Bacteria	Algae	Fungi	Invertebrates	Plants	Protozoa	Vertebrates
geNomad	0.99115	0.998267	0.942857	0.976366	0.940517	0.965354	0.956522	0.990072
geNomad (marker)	0.964602	0.998917	0.5	0.65288	0.74847	0.823937	0.826087	0.905365
geNomad (sequence)	0.681416	0.971614	0.885714	0.973412	0.92726	0.954331	0.913043	0.951627
DeepMicroClass	0.955752	0.904009	0.514286	0.514032	0.636982	0.575118	0.42029	0.717153
DeepVirFinder	0.575221	0.548862	0.128571	0.181684	0.174711	0.135748	0.115942	0.140051
PPR-Meta	0.80531	0.88104	0.557143	0.404727	0.495921	0.371969	0.492754	0.494508
Seeker	0.044248	0.063922	0.085714	0.098966	0.043508	0.03622	0.130435	0.034643
VIBRANT	0.938053	0.871289	0.128571	0	0.014276	0.006929	0.101449	0.016899
viralVerify	0.59292	0.800433	0.414286	0.462334	0.663494	0.821732	0.84058	0.82425
VirSorter2	0.920354	0.991766	0.528571	0.16839	0.209041	0.415433	0.73913	0.388889
VirSorter2 (all models)	0.814159	0.991549	0.557143	0.192024	0.262407	0.512756	0.782609	0.415082

## Sheet: Table S9
Fraction of metagenomic Inoviruses classified as virus. Cutoffs were chosen so that the false discovery rate of each tool is ≈ 5%.
Tool	Fraction classified as virus
geNomad	0.8478
geNomad (marker)	0.8642
geNomad (sequence)	0.4598
DeepMicroClass	0.255
DeepVirFinder	0.0788
PPR-Meta	0.451
Seeker	0.0035
VIBRANT	0.5562
viralVerify	0.477
VirSorter2	0.4839
VirSorter2 (all models)	0.2975

## Sheet: Table S10
Taxonomic assignment benchmark
Rank	Most specific	Under-classified	Inconsistent	Unassigned
Unassigned				22925
Realm	0	169	833
Kingdom	0	92	7
Phylum	0	247	65
Class	32342	30097	848
Order	0	15548	290
Family	12650	0	137

[truncated: 4 more sheets: Table S11, Table S12, Table S13, Table S14]
